# Supplementary material for: Integrated Retrospective and Post‐GWAS Analyses Reveal Mechanisms Linking Nightly Short Sleep to Asthma
Source: Brain Behav. 2025 Oct 15;15(10):e71001. doi: 10.1002/brb3.71001 (PMC12528806; doi:10.1002/brb3.71001)
Supplement: Supplementary file 1 — Supporting Table:1 Significant loci for the PLACO phenotype identified through the Genome‐Wide Association Study Supporting Table:2 Significant genes associated with PLACO identified via MAGMA gene‐based analysis Supporting Table:3 Colocalization results for nightly short sleep and asthma Supporting Table:4 Characteristics of the instrumental variables (SNPs) used in the Mendelian randomization analysis Supporting Table:5 Results of the Mendelian Randomization Analysis for Nightly Short Sleep and Asthma Supporting Table:6 Causal directionality test for the Mendelian randomization analysis Supporting Table:7 Results from cML‐MR analysis [file BRB3-15-e71001-s001.xlsx]

## Sheet: Legend
Table S1	Significant loci for the PLACO phenotype identified through Genome-Wide Association Study
Table S2	Significant genes associated with PLACO identified via MAGMA gene-based analysis
Table S3	Colocalisation results for nightly short sleep and asthma
Table S4	Characteristics of the instrumental variables (SNPs) used in the Mendelian randomization analysis
Table S5	Results of the Mendelian Randomization analysis for nightly short sleep and asthma
Table S6	Causal directionality test for the Mendelian randomization analysis
Table S7	Results from cML-MR analysis

## Sheet: Table S1
PLACO
rsids	T.placo	p.placo
rs10087081	-19.4472	2.09052e-08
rs10223421	-19.1858	2.62485e-08
rs10223562	-24.0014	4.00495e-10
rs10223568	-31.833	4.65387e-13
rs10223570	-29.1384	4.73289e-12
rs1030271	-20.7966	6.46212e-09
rs1033568	19.0303	3.0057e-08
rs1033569	18.5764	4.46403e-08
rs1043828	-22.4123	1.58837e-09
rs10447393	26.3675	5.17132e-11
rs10455025	-21.6746	3.0135e-09
rs10456371	18.617	4.30879e-08
rs10456372	18.5185	4.69485e-08
rs10456373	18.7358	3.88493e-08
rs10456389	-25.7918	8.50513e-11
rs1047158	22.1454	2.00223e-09
rs10496378	19.1891	2.61729e-08
rs10496379	19.0522	2.94895e-08
rs1051431	22.0885	2.1037e-09
rs10514786	23.7144	5.13577e-10
rs1051786	-18.5648	4.50909e-08
rs1055348	-32.7285	2.15557e-13
rs1055388	19.1051	2.81605e-08
rs1057625	-18.9798	3.14081e-08
rs1059612	20.3497	9.53149e-09
rs1060105	27.1622	2.60302e-11
rs1063630	-27.6088	1.77025e-11
rs1064627	21.709	2.92474e-09
rs1065356	-23.7283	5.07389e-10
rs10744147	23.8542	4.54978e-10
rs10744148	22.407	1.59564e-09
rs10744149	21.7776	2.75564e-09
rs10772995	21.4234	3.74821e-09
rs10772996	22.353	1.6722e-09
rs10772998	25.0568	1.60609e-10
rs10773001	24.8805	1.8708e-10
rs10773008	27.6671	1.68335e-11
rs10807053	21.6882	2.97798e-09
rs10807112	-19.0369	2.98836e-08
rs10807113	-18.9626	3.1883e-08
rs10815391	-18.7836	3.72632e-08
rs10815392	-18.785	3.72186e-08
rs10815393	-19.5329	1.94017e-08
rs10846478	21.4486	3.66704e-09
rs10846486	22.2876	1.76978e-09
rs10846487	25.1278	1.51043e-10
rs10846491	25.7678	8.6834e-11
rs10846515	27.6111	1.76684e-11
rs10947123	-27.5809	1.81349e-11
rs10947129	-25.7215	9.03852e-11
rs10947130	-25.2395	1.37137e-10
rs10947131	-25.4453	1.14768e-10
rs10947206	-21.1306	4.83375e-09
rs10947207	-21.5428	3.3787e-09
rs10947208	-21.5092	3.47876e-09
rs10947339	-18.6333	4.24782e-08
rs10947340	-18.6308	4.25709e-08
rs10947341	-23.4689	6.35333e-10
rs10947342	-18.9293	3.28196e-08
rs10975504	-19.2363	2.51194e-08
rs11012726	22.2506	1.82757e-09
rs11012730	20.3484	9.54198e-09
rs11057192	22.3577	1.66538e-09
rs11057204	25.1246	1.51462e-10
rs11057206	25.0415	1.6276e-10
rs11057210	25.0175	1.66175e-10
rs11057270	27.5913	1.7972e-11
rs1106240	23.6341	5.50576e-10
rs1106241	22.0059	2.25999e-09
rs1108746	-29.4652	3.57147e-12
rs111228867	-32.0413	3.89074e-13
rs111243857	-36.893	6.05611e-15
rs111373731	-25.315	1.28463e-10
rs111411820	-19.2603	2.46005e-08
rs111413526	-29.9395	2.37355e-12
rs111414258	-29.7681	2.75124e-12
rs111496744	-25.1576	1.47206e-10
rs111555522	-32.1054	3.68219e-13
rs11158	19.7674	1.58187e-08
rs111606016	-22.9043	1.03655e-09
rs1116222	18.8348	3.5638e-08
rs111661070	-32.0111	3.99308e-13
rs111673650	-29.7425	2.81245e-12
rs111689981	-25.5702	1.03018e-10
rs1117487	19.9504	1.34903e-08
rs111748703	-37.3726	4.01626e-15
rs1117488	20.1518	1.13221e-08
rs1117490	20.01	1.28078e-08
rs111762561	-25.3574	1.23837e-10
rs111837807	-37.4775	3.6713e-15
rs111910807	-25.2423	1.36805e-10
rs111996227	-29.6684	2.99793e-12
rs112030670	-20.1725	1.11192e-08
rs112056872	-20.5395	8.08061e-09
rs112149677	-27.8626	1.4221e-11
rs112161056	-25.3553	1.24063e-10
rs112220608	-25.3538	1.24226e-10
rs112279190	-37.5931	3.32527e-15
rs112284419	-31.8154	4.72463e-13
rs112417988	-32.0909	3.72829e-13
rs112420503	-31.9815	4.09601e-13
rs112434986	-37.3206	4.19915e-15
rs112466811	-23.9801	4.07951e-10
rs11250117	-21.4037	3.81286e-09
rs112613205	-25.1758	1.44902e-10
rs112640945	-37.3437	4.1169e-15
rs112703023	-22.6858	1.25283e-09
rs112758902	-20.0305	1.25823e-08
rs112785163	-37.4697	3.69586e-15
rs112815193	-20.2296	1.05807e-08
rs112833418	-27.2408	2.43228e-11
rs112935616	-18.4615	4.93397e-08
rs112985609	-20.0504	1.23663e-08
rs113056286	-25.6769	9.39401e-11
rs113108526	-35.2867	2.39891e-14
rs113169753	-22.721	1.21508e-09
rs1131904	-20.6361	7.42967e-09
rs113288104	-20.0498	1.2372e-08
rs113295611	-22.0955	2.09095e-09
rs113379855	-37.3441	4.11555e-15
rs113390008	-20.076	1.2093e-08
rs113473106	-21.6121	3.1814e-09
rs113475966	-25.3439	1.25286e-10
rs113511111	-22.8014	1.13328e-09
rs113519342	-20.6304	7.46658e-09
rs113542024	-37.5136	3.55965e-15
rs113547322	-20.0894	1.19532e-08
rs113565451	-21.4595	3.63227e-09
rs113580416	-38.9079	1.07953e-15
rs113700423	-27.9058	1.37004e-11
rs113744451	-24.5027	2.59451e-10
rs113792081	-21.5107	3.47425e-09
rs113816421	-26.092	6.56159e-11
rs113831989	-21.2444	4.3787e-09
rs113912664	-32.1641	3.50102e-13
rs113932411	-37.2847	4.3304e-15
rs1140809	20.539	8.08434e-09
rs114173373	-23.9676	4.12396e-10
rs114475699	-20.0936	1.19101e-08
rs114615678	23.7783	4.85911e-10
rs114689053	-20.4753	8.54487e-09
rs114773933	-36.7821	6.65947e-15
rs114881571	-37.6594	3.14193e-15
rs114921825	-31.951	4.20481e-13
rs114974619	23.3866	6.82259e-10
rs115013715	23.4396	6.51634e-10
rs115031819	-23.9644	4.13557e-10
rs11514731	18.6643	4.13475e-08
rs11540822	-36.2409	1.0588e-14
rs115510922	-28.0259	1.23519e-11
rs115663453	23.658	5.39274e-10
rs1156800	19.1309	2.75352e-08
rs116410799	23.4376	6.52769e-10
rs116442786	-28.087	1.17176e-11
rs11650677	19.5953	1.83755e-08
rs11651038	19.7776	1.56798e-08
rs116553115	-24.7773	2.04571e-10
rs11657311	19.9585	1.33947e-08
rs11679327	21.461	3.62777e-09
rs11682175	-21.0525	5.17316e-09
rs11686305	19.0867	2.86143e-08
rs11687707	23.4672	6.3624e-10
rs11692994	18.9761	3.15101e-08
rs11693469	23.7408	5.01953e-10
rs11695618	23.4983	6.19336e-10
rs11738827	-20.634	7.44341e-09
rs11743851	-20.4119	9.02914e-09
rs11753325	-29.6282	3.10342e-12
rs11753401	-29.1145	4.83143e-12
rs11754586	-25.7058	9.16193e-11
rs11758312	-18.7984	3.67851e-08
rs11759188	-29.7498	2.79492e-12
rs11759565	-18.6558	4.16535e-08
rs11763750	18.9826	3.13327e-08
rs11764590	19.6903	1.69168e-08
rs11764780	19.4974	2.00102e-08
rs11778398	-20.0063	1.28491e-08
rs11830103	27.6336	1.73282e-11
rs11868555	19.9633	1.33395e-08
rs11868578	19.9661	1.33076e-08
rs11868892	19.9767	1.31847e-08
rs11963067	21.2127	4.50094e-09
rs11965972	25.8899	7.81369e-11
rs11966966	31.4495	6.47168e-13
rs11967609	31.4657	6.3821e-13
rs11970339	29.7781	2.72757e-12
rs12110470	-24.1135	3.63434e-10
rs12110785	-30.7661	1.16511e-12
rs12175179	-25.8513	8.07918e-11
rs12180700	19.0758	2.88888e-08
rs12186767	-18.982	3.13486e-08
rs12200954	-18.9845	3.12799e-08
rs12212404	18.7301	3.90417e-08
rs12298826	27.1319	2.67206e-11
rs12299125	27.4734	1.98973e-11
rs12304248	27.5501	1.86235e-11
rs12316131	27.2593	2.3937e-11
rs12322888	27.5733	1.82529e-11
rs1233582	24.2586	3.20526e-10
rs1233585	24.4359	2.74906e-10
rs1233587	32.2704	3.19539e-13
rs1233597	32.3181	3.06696e-13
rs1233608	24.3784	2.88946e-10
rs1233614	24.4148	2.79975e-10
rs12339348	-19.1493	2.70967e-08
rs12357321	21.129	4.84057e-09
rs12528584	-25.6998	9.20983e-11
rs12528596	-25.7863	8.54629e-11
rs1260294	21.1939	4.57528e-09
rs1264350	20.2803	1.01244e-08
rs1264376	19.4179	2.14444e-08
rs1264377	18.7818	3.73231e-08
rs1264419	21.2752	4.26319e-09
rs1264423	21.293	4.19777e-09
rs1264690	18.6476	4.19528e-08
rs1265097	-31.9118	4.34879e-13
rs12661923	-29.5974	3.18687e-12
rs12661935	-29.501	3.46283e-12
rs12662501	-21.408	3.79852e-09
rs12662527	-21.2994	4.17446e-09
rs12662550	-19.2449	2.49319e-08
rs12664433	-19.9935	1.2993e-08
rs12665166	-19.301	2.37435e-08
rs12665531	-19.179	2.64057e-08
rs1270594	24.0167	3.95219e-10
rs12811109	20.3955	9.15864e-09
rs12817892	27.3852	2.14709e-11
rs12818067	27.4936	1.95537e-11
rs12821431	27.1725	2.5799e-11
rs12824685	26.1805	6.07816e-11
rs12824957	28.1256	1.13339e-11
rs12829456	27.2059	2.5065e-11
rs130072	-37.4042	3.90896e-15
rs13107325	24.6761	2.23298e-10
rs13135092	22.987	9.64812e-10
rs1319075	20.0477	1.23945e-08
rs13202664	21.3292	4.06757e-09
rs13215664	-18.447	4.99674e-08
rs13217047	18.9546	3.21053e-08
rs13220637	26.304	5.46282e-11
rs1337585	22.4193	1.57872e-09
rs13437082	-20.7128	6.95059e-09
rs13437087	-21.638	3.11081e-09
rs13437088	-20.6002	7.66564e-09
rs13437092	-20.6043	7.63785e-09
rs13437094	-21.6572	3.0593e-09
rs13437096	-21.0142	5.34856e-09
rs1383264	-22.6224	1.32361e-09
rs138598988	-37.3564	4.07252e-15
rs139063538	-32.0467	3.87286e-13
rs139644849	-28.2669	1.00335e-11
rs139804853	-37.4493	3.76097e-15
rs140091914	-19.8585	1.46139e-08
rs1402274	22.3152	1.72789e-09
rs1402275	25.7058	9.16176e-11
rs141715528	-37.8161	2.7475e-15
rs142031128	-36.9337	5.84845e-15
rs142242725	-37.7694	2.85956e-15
rs143334143	-37.4695	3.69654e-15
rs1438673	-22.9557	9.91282e-10
rs1444783	-19.3076	2.36065e-08
rs1444787	-19.3487	2.27767e-08
rs1444788	-19.2494	2.48339e-08
rs1444789	-18.8855	3.40968e-08
rs145699479	21.5545	3.34482e-09
rs1463877	18.9398	3.25209e-08
rs149692329	-24.0607	3.80439e-10
rs150254595	24.1054	3.65993e-10
rs150765547	-37.4954	3.61561e-15
rs151095308	-37.7541	2.89732e-15
rs1533703	24.4663	2.6776e-10
rs1533827	18.7239	3.92538e-08
rs1541269	18.7469	3.84745e-08
rs1546560	19.9706	1.32545e-08
rs1546561	20.022	1.26752e-08
rs15574	-23.1272	8.54353e-10
rs1569068	21.934	2.40561e-09
rs1573296	18.5596	4.52989e-08
rs1611719	18.6844	4.06272e-08
rs1612063	19.0856	2.86436e-08
rs1612986	-19.9703	1.32585e-08
rs1615694	21.5736	3.28965e-09
rs1616131	22.0592	2.1578e-09
rs1616181	22.049	2.17705e-09
rs1617156	21.8583	2.569e-09
rs1617434	23.6518	5.42164e-10
rs1618679	21.9285	2.41723e-09
rs1621194	21.9244	2.42585e-09
rs1625138	-18.7263	3.91719e-08
rs1626703	18.4762	4.8713e-08
rs1626899	22.2269	1.86562e-09
rs1627724	22.2026	1.90537e-09
rs1630693	22.2694	1.79794e-09
rs1630820	19.4717	2.04626e-08
rs1630905	22.2943	1.7595e-09
rs16894194	31.9658	4.1518e-13
rs16894197	31.6751	5.33042e-13
rs16899646	-22.88	1.05857e-09
rs16901848	20.4848	8.47464e-09
rs1716156	21.4267	3.73737e-09
rs1716157	21.4266	3.73778e-09
rs1716158	21.4277	3.73401e-09
rs1716159	21.4272	3.73575e-09
rs1716160	22.2437	1.8385e-09
rs1716162	22.1866	1.93194e-09
rs1716164	22.4668	1.51496e-09
rs1716165	21.9514	2.36948e-09
rs1716167	21.9274	2.41942e-09
rs1716168	21.9729	2.32573e-09
rs1716169	26.4929	4.64003e-11
rs1716170	25.0632	1.59734e-10
rs1716171	25.1368	1.49876e-10
rs1716172	25.471	1.12249e-10
rs1716173	21.2566	4.3327e-09
rs1716174	22.7195	1.21673e-09
rs1716175	21.643	3.09734e-09
rs1716176	22.6287	1.31639e-09
rs1716177	22.7044	1.23277e-09
rs1716182	22.3602	1.66182e-09
rs1716185	22.1922	1.92253e-09
rs17190071	-29.6165	3.13485e-12
rs17190491	-43.3024	2.52966e-17
rs17190776	-37.6204	3.24864e-15
rs17190783	-37.6263	3.23227e-15
rs17190798	-37.6256	3.23419e-15
rs17190811	-37.6306	3.22049e-15
rs17191118	-27.2751	2.36118e-11
rs17191510	-28.0504	1.20932e-11
rs17191797	-28.3053	9.70675e-12
rs17193150	-23.5289	6.03141e-10
rs17197031	-37.1554	4.8373e-15
rs17197087	-36.1945	1.10169e-14
rs17197101	-36.2708	1.03195e-14
rs17197108	-37.7034	3.02575e-15
rs17197276	-37.6079	3.28361e-15
rs17197686	-36.4707	8.69504e-15
rs17198685	-24.8939	1.84925e-10
rs17198692	-24.895	1.84754e-10
rs17199474	-23.9333	4.24849e-10
rs17200242	-20.5562	7.96428e-09
rs17200249	-20.5339	8.12021e-09
rs17200358	-23.9336	4.2474e-10
rs17200379	-20.3619	9.43054e-09
rs17200386	-31.9508	4.20559e-13
rs17200437	-22.8897	1.0497e-09
rs17206750	-20.2996	9.9558e-09
rs172328	21.5616	3.32408e-09
rs172329	23.0746	8.94171e-10
rs1727290	22.3712	1.64591e-09
rs1727294	22.2151	1.88473e-09
rs1727296	21.9874	2.29658e-09
rs1727300	22.4249	1.57099e-09
rs1727306	21.4864	3.54837e-09
rs1727309	22.9031	1.03759e-09
rs1727310	23.0816	8.88781e-10
rs1727311	22.7049	1.23222e-09
rs1727313	23.5483	5.93069e-10
rs1727314	22.1627	1.97242e-09
rs1727315	22.1892	1.92764e-09
rs1727316	22.3748	1.6409e-09
rs1727317	23.4802	6.29112e-10
rs1727318	22.1549	1.98587e-09
rs1727320	22.3102	1.73548e-09
rs1727322	23.6819	5.28202e-10
rs1727323	22.3244	1.71421e-09
rs1727324	23.6291	5.52967e-10
rs1727325	22.27	1.79699e-09
rs1727334	25.0857	1.56652e-10
rs17336532	18.8695	3.45769e-08
rs17344985	19.3292	2.31669e-08
rs17345027	19.4092	2.16073e-08
rs17345188	19.0785	2.88207e-08
rs17345319	24.2322	3.27934e-10
rs17345340	23.9466	4.19962e-10
rs17345416	23.4875	6.25161e-10
rs17345576	23.5985	5.67811e-10
rs1735545	19.1753	2.64891e-08
rs17416904	19.4287	2.1245e-08
rs17417022	19.0445	2.96862e-08
rs17417176	23.5378	5.98502e-10
rs17417183	23.2927	7.4015e-10
rs17417204	23.8553	4.54534e-10
rs17417266	23.8059	4.74414e-10
rs17417273	23.75	4.97937e-10
rs17417308	23.733	5.05365e-10
rs17417336	24.6393	2.30522e-10
rs17417371	23.7449	5.00161e-10
rs17417467	23.6355	5.49874e-10
rs1742741	32.2419	3.27454e-13
rs17498196	-19.0432	2.97214e-08
rs17512210	19.5694	1.8794e-08
rs17582919	-18.9739	3.15697e-08
rs17623144	-23.4262	6.59236e-10
rs17624321	-22.8695	1.06827e-09
rs17624673	-22.337	1.6956e-09
rs17724226	-18.5757	4.4667e-08
rs1775550	-19.3189	2.33755e-08
rs1775551	-19.4753	2.03987e-08
rs17780806	-19.4399	2.10384e-08
rs17843580	18.5072	4.74156e-08
rs17851818	-37.5727	3.38398e-15
rs1790087	21.3952	3.84092e-09
rs1790090	21.8419	2.60585e-09
rs1790095	22.3954	1.61171e-09
rs1790097	24.0657	3.788e-10
rs1790098	22.614	1.33331e-09
rs1790099	19.1498	2.70859e-08
rs1790100	22.5615	1.39547e-09
rs1790101	22.2463	1.83443e-09
rs1790102	22.3317	1.70337e-09
rs1790105	21.4528	3.65354e-09
rs1790108	21.9746	2.32223e-09
rs1790109	22.1921	1.92278e-09
rs1790116	22.1859	1.93314e-09
rs1790119	22.25	1.8285e-09
rs1790120	23.4622	6.38997e-10
rs1790123	23.2094	7.95597e-10
rs1790124	22.531	1.43289e-09
rs1790125	21.4581	3.63695e-09
rs1790126	22.4085	1.59352e-09
rs1790130	22.2309	1.8591e-09
rs1790131	22.1803	1.94262e-09
rs1810619	22.3453	1.68337e-09
rs183740218	-30.9751	9.73295e-13
rs1879380	27.1303	2.6757e-11
rs1880	-23.7899	4.81039e-10
rs1884936	32.7739	2.07316e-13
rs1884937	31.5971	5.70022e-13
rs1898671	-21.7265	2.88064e-09
rs1969354	24.8966	1.84492e-10
rs1971673	19.8716	1.44477e-08
rs1980252	25.356	1.23985e-10
rs2021722	20.0595	1.22683e-08
rs2022083	19.4837	2.02514e-08
rs2023473	19.241	2.50159e-08
rs2049114	21.6379	3.11109e-09
rs205024	22.4442	1.54499e-09
rs2071469	-19.5101	1.9791e-08
rs2071798	-18.9449	3.23788e-08
rs2073724	-38.085	2.1828e-15
rs2075582	18.9966	3.09512e-08
rs209181	21.3105	4.13422e-09
rs2106072	19.9375	1.36421e-08
rs2157077	-19.3252	2.3247e-08
rs2157678	18.464	4.92342e-08
rs2159293	19.9573	1.34089e-08
rs2188099	19.6043	1.82323e-08
rs2188100	19.1443	2.72156e-08
rs2213574	-18.6748	4.0971e-08
rs2227126	-18.6724	4.10573e-08
rs2233976	-39.0946	9.20223e-16
rs2239525	20.1246	1.15923e-08
rs2239526	19.4273	2.12695e-08
rs2239528	19.6316	1.78046e-08
rs2243429	21.4354	3.7091e-09
rs2248251	21.4767	3.57839e-09
rs2248352	23.3349	7.13537e-10
rs2248459	22.1058	2.0724e-09
rs2248613	21.3165	4.1128e-09
rs2248617	21.51	3.47646e-09
rs2248709	21.4732	3.5895e-09
rs2284166	19.9568	1.34146e-08
rs2301747	-23.486	6.25958e-10
rs2337934	25.3821	1.21215e-10
rs2376058	23.4154	6.65441e-10
rs2376063	23.6217	5.56525e-10
rs2376065	23.2306	7.81062e-10
rs2376069	23.7721	4.88533e-10
rs2376071	23.7779	4.86054e-10
rs238875	19.8612	1.45785e-08
rs238877	19.9488	1.35086e-08
rs238878	20.0493	1.23777e-08
rs238880	20.3958	9.15668e-09
rs238885	20.4031	9.09824e-09
rs2394120	31.6608	5.39643e-13
rs2394121	31.812	4.73863e-13
rs2394122	28.067	1.1922e-11
rs2394149	18.6177	4.30618e-08
rs2394425	-25.4412	1.15181e-10
rs2394426	-25.4696	1.12385e-10
rs2394427	-25.5784	1.02294e-10
rs2394887	-20.4493	8.74001e-09
rs2394897	-19.2391	2.50574e-08
rs2394904	-19.2445	2.49402e-08
rs2394988	-18.9271	3.28839e-08
rs2394993	-21.9886	2.29417e-09
rs2394998	-32.2073	3.37354e-13
rs2394999	-32.2052	3.37959e-13
rs2395041	21.2619	4.31281e-09
rs2395044	22.8646	1.07285e-09
rs2395484	-21.9946	2.28229e-09
rs2395488	21.8405	2.6091e-09
rs2395489	21.2737	4.26882e-09
rs2428503	19.6728	1.71766e-08
rs2507971	21.4396	3.69578e-09
rs251041	-20.1629	1.12132e-08
rs2510885	22.2571	1.81724e-09
rs2516419	21.3978	3.83237e-09
rs2516424	21.4302	3.72588e-09
rs2516425	21.4515	3.65766e-09
rs2516435	21.4474	3.67062e-09
rs2516500	25.0737	1.58286e-10
rs2516504	21.3825	3.88366e-09
rs2516505	21.3936	3.84637e-09
rs2516506	21.3669	3.93657e-09
rs2516508	21.3398	4.03045e-09
rs2516510	21.2807	4.24283e-09
rs2516515	21.4436	3.68299e-09
rs2517589	19.0226	3.02596e-08
rs2517601	19.8891	1.42289e-08
rs2517608	20.3566	9.47384e-09
rs2517609	18.5959	4.38879e-08
rs2517610	19.9403	1.36091e-08
rs2517611	19.8192	1.51219e-08
rs2517612	18.8092	3.64418e-08
rs2517613	19.0272	3.01379e-08
rs2517614	19.6024	1.82632e-08
rs2517615	18.9646	3.18277e-08
rs2517617	19.6648	1.72969e-08
rs2517618	18.9766	3.1497e-08
rs2517622	18.8481	3.52265e-08
rs2517826	22.2373	1.84886e-09
rs2517857	18.52	4.68876e-08
rs2523504	19.589	1.84775e-08
rs2523507	19.5861	1.85233e-08
rs2523535	-18.7855	3.72028e-08
rs2523572	-18.5029	4.75938e-08
rs2523654	21.4997	3.50781e-09
rs2523700	21.3538	3.98156e-09
rs2523701	21.5507	3.35579e-09
rs2523706	21.3859	3.87216e-09
rs2523707	22.0003	2.27117e-09
rs2523708	21.708	2.9273e-09
rs2523712	19.4125	2.15468e-08
rs2523713	20.3575	9.46691e-09
rs2523714	19.9419	1.35906e-08
rs2523715	18.993	3.105e-08
rs2523716	20.4662	8.61249e-09
rs2523719	19.5756	1.86934e-08
rs2523720	19.1802	2.63774e-08
rs2523721	20.1248	1.15903e-08
rs2523722	19.4123	2.155e-08
rs2523742	19.1587	2.68754e-08
rs2523808	21.8972	2.48385e-09
rs2523978	19.6078	1.81773e-08
rs2589559	-18.5738	4.47417e-08
rs2589561	-18.5987	4.37801e-08
rs2589562	-18.556	4.54392e-08
rs2589563	-18.8146	3.62716e-08
rs2596536	21.3517	3.98893e-09
rs2682426	21.5748	3.28615e-09
rs2682429	22.1522	1.99047e-09
rs2682430	22.2306	1.85965e-09
rs2682431	22.1928	1.92156e-09
rs2682433	23.8147	4.70828e-10
rs2682434	22.3717	1.64521e-09
rs2695476	23.6925	5.23402e-10
rs2695478	23.7483	4.98693e-10
rs2695479	23.6879	5.25482e-10
rs2695480	23.5772	5.78406e-10
rs2695481	22.1514	1.99185e-09
rs2695482	22.0983	2.0859e-09
rs2734974	22.2004	1.90891e-09
rs2765220	22.9704	9.78802e-10
rs2797288	-19.328	2.31912e-08
rs28359953	20.8834	5.99253e-09
rs28359954	20.4107	9.03878e-09
rs28362323	-26.3331	5.32716e-11
rs28362328	-27.3632	2.18827e-11
rs28362331	-26.3553	5.22613e-11
rs28362332	-27.4116	2.09871e-11
rs28362334	-27.1349	2.6651e-11
rs28362338	-27.1713	2.58264e-11
rs28362339	-27.1566	2.61566e-11
rs28362340	-27.116	2.70888e-11
rs28362341	-27.1143	2.7129e-11
rs28362343	-27.2012	2.51684e-11
rs28362349	-27.1012	2.74387e-11
rs28362350	-27.1452	2.64155e-11
rs28362351	-27.1187	2.70265e-11
rs28362352	-27.09	2.77046e-11
rs28362353	-27.0225	2.93669e-11
rs28362354	-27.0673	2.82519e-11
rs28362359	-24.165	3.47573e-10
rs28362361	-26.3878	5.08107e-11
rs28372579	26.9333	3.17185e-11
rs28406193	26.6246	4.14118e-11
rs28410896	28.0864	1.17235e-11
rs28413626	23.39	6.80262e-10
rs28415071	-18.7572	3.81324e-08
rs28417109	-19.6279	1.78612e-08
rs28420297	-18.6537	4.1729e-08
rs2844502	21.295	4.19029e-09
rs2844580	-18.6669	4.12538e-08
rs2844770	19.5265	1.95096e-08
rs2844771	19.5013	1.99428e-08
rs2844773	19.5838	1.85599e-08
rs2844776	20.1102	1.17387e-08
rs2844777	19.5021	1.9929e-08
rs2844781	18.7908	3.70312e-08
rs2844785	18.8509	3.51414e-08
rs28458312	27.3992	2.12143e-11
rs28472704	26.6743	3.96722e-11
rs28481863	28.3531	9.3149e-12
rs28481932	-18.7016	4.00244e-08
rs28506073	-26.3733	5.14545e-11
rs2851435	23.9384	4.22975e-10
rs2851436	21.4495	3.6642e-09
rs2851438	22.0966	2.08896e-09
rs2851441	22.0656	2.14587e-09
rs2851450	22.2262	1.86675e-09
rs2851451	22.203	1.90466e-09
rs28528997	18.7025	3.99914e-08
rs28530646	-21.9501	2.37224e-09
rs28550357	-21.397	3.83504e-09
rs2855812	20.868	6.07304e-09
rs28569885	24.6515	2.281e-10
rs28575156	-32.2295	3.30969e-13
rs28576953	26.3972	5.03993e-11
rs28577989	-34.3567	5.32632e-14
rs28582096	27.3951	2.12896e-11
rs28583837	27.0698	2.81919e-11
rs28592876	27.4771	1.98343e-11
rs2860233	21.3724	3.91788e-09
rs28611443	-25.2069	1.41051e-10
rs28616643	-24.2046	3.35879e-10
rs28623422	-21.3108	4.13325e-09
rs28625019	27.814	1.48295e-11
rs28628778	-21.4262	3.73908e-09
rs28636834	27.1928	2.53507e-11
rs28642901	-21.1354	4.81385e-09
rs28670729	-21.4345	3.71222e-09
rs28675824	27.4196	2.08428e-11
rs28676499	27.6267	1.74319e-11
rs28679302	-20.5385	8.08783e-09
rs28683528	27.3731	2.16964e-11
rs28699031	-21.3892	3.86098e-09
rs28706696	27.9724	1.29355e-11
rs28715490	27.6168	1.75812e-11
rs28742573	-27.1749	2.57467e-11
rs28809230	27.3813	2.15446e-11
rs2889284	22.83	1.10549e-09
rs2893966	30.3248	1.70347e-12
rs2894048	-25.4403	1.15264e-10
rs2894180	-26.8912	3.28928e-11
rs2894212	-32.1508	3.54134e-13
rs2894221	20.9313	5.74822e-09
rs2894222	23.0502	9.13323e-10
rs2904601	21.384	3.87866e-09
rs2904777	21.4688	3.60306e-09
rs2905726	21.4765	3.57901e-09
rs2905751	21.3522	3.98713e-09
rs2947099	22.3869	1.62373e-09
rs2950537	22.6335	1.31099e-09
rs2977565	18.7697	3.77169e-08
rs3018098	22.6119	1.33575e-09
rs3021461	18.7506	3.835e-08
rs3094024	18.7434	3.85931e-08
rs3094034	19.2088	2.5728e-08
rs3094036	19.285	2.40761e-08
rs3094056	19.7406	1.61925e-08
rs3094057	19.4364	2.11019e-08
rs3094058	19.5392	1.92957e-08
rs3094059	19.4518	2.08211e-08
rs3094060	22.5738	1.38059e-09
rs3094061	22.2773	1.78574e-09
rs3094067	19.1661	2.67019e-08
rs3094069	19.8584	1.46142e-08
rs3094071	18.6372	4.23343e-08
rs3094072	18.5744	4.47165e-08
rs3094073	18.6639	4.13601e-08
rs3094074	18.5445	4.58962e-08
rs3094077	18.4845	4.8361e-08
rs3094078	20.0536	1.23319e-08
rs3094125	20.6612	7.26949e-09
rs3094176	18.7872	3.71471e-08
rs3094620	19.7531	1.60175e-08
rs3094624	19.2002	2.59226e-08
rs3094625	19.757	1.59632e-08
rs3094627	21.4238	3.74674e-09
rs3094628	19.5139	1.97246e-08
rs3094629	18.7289	3.90823e-08
rs3094632	18.7254	3.9204e-08
rs3094704	19.6592	1.73807e-08
rs3094712	19.6545	1.74528e-08
rs3095152	21.1554	4.73079e-09
rs3095153	21.0474	5.1965e-09
rs3095276	19.715	1.65579e-08
rs3095327	19.3244	2.32636e-08
rs3095328	19.5677	1.88223e-08
rs3095332	19.6366	1.77261e-08
rs3117433	24.3518	2.9566e-10
rs3117443	19.525	1.95357e-08
rs3129119	31.1105	8.66323e-13
rs3129683	24.3329	3.0054e-10
rs3129695	18.917	3.31745e-08
rs3129696	19.433	2.11655e-08
rs3129697	18.4851	4.83379e-08
rs3129699	18.4787	4.86069e-08
rs3129701	18.5335	4.63392e-08
rs3129702	18.6614	4.14513e-08
rs3129703	18.6379	4.23077e-08
rs3129704	18.7713	3.76645e-08
rs3129707	18.4606	4.93799e-08
rs3129787	30.8932	1.04436e-12
rs3129810	19.6976	1.68103e-08
rs3129812	19.23	2.52584e-08
rs3129815	19.7125	1.65927e-08
rs3129830	19.8752	1.44022e-08
rs3129832	18.864	3.47432e-08
rs3129836	18.5355	4.62584e-08
rs3129972	19.2888	2.39975e-08
rs3129974	19.5298	1.94535e-08
rs3129984	18.9939	3.10255e-08
rs3130055	19.0466	2.96319e-08
rs3130117	19.3224	2.33049e-08
rs3130247	19.0383	2.98485e-08
rs3130350	18.9757	3.15195e-08
rs3130351	19.1362	2.74084e-08
rs3130352	19.7793	1.56565e-08
rs3130353	19.6605	1.7362e-08
rs3130355	19.1508	2.7061e-08
rs3130356	19.6928	1.68802e-08
rs3130364	19.6774	1.71076e-08
rs3130365	19.7077	1.66623e-08
rs3130374	22.5675	1.38825e-09
rs3130375	22.2947	1.75891e-09
rs3130376	22.6722	1.2677e-09
rs3130377	19.6083	1.81689e-08
rs3130380	19.1554	2.69539e-08
rs3130398	18.4936	4.79819e-08
rs3130403	18.4853	4.83278e-08
rs3130405	18.5187	4.69414e-08
rs3130658	20.3049	9.90972e-09
rs3130660	20.2079	1.07823e-08
rs3130661	20.4437	8.78267e-09
rs3130662	21.7986	2.70587e-09
rs3130740	28.2825	9.89911e-12
rs3130805	24.444	2.72987e-10
rs3130924	22.2596	1.81342e-09
rs3131344	23.3358	7.12984e-10
rs3131638	21.5924	3.23638e-09
rs3131783	21.7404	2.84605e-09
rs3131921	18.6349	4.24215e-08
rs3132372	23.4657	6.37053e-10
rs3132463	21.1117	4.91379e-09
rs3132464	21.1438	4.77878e-09
rs3132465	21.1432	4.78125e-09
rs3132580	21.3466	4.0067e-09
rs3132581	20.9294	5.75765e-09
rs3132582	19.1952	2.60353e-08
rs3132583	20.2417	1.04695e-08
rs3132585	20.3986	9.13464e-09
rs3132586	19.4685	2.05213e-08
rs3132600	19.2797	2.41868e-08
rs3132619	19.6632	1.73203e-08
rs3132627	18.5681	4.49637e-08
rs3132634	19.8659	1.45192e-08
rs3132647	19.5343	1.93787e-08
rs3132648	19.7794	1.56553e-08
rs3132649	22.1655	1.96762e-09
rs3132655	18.4464	4.99963e-08
rs3132656	18.4464	4.99963e-08
rs3132658	18.5145	4.71149e-08
rs3132659	18.4606	4.93819e-08
rs3134891	21.1519	4.74521e-09
rs3134892	21.1447	4.77492e-09
rs3134894	21.1458	4.77047e-09
rs3134895	21.1352	4.81475e-09
rs3213490	-19.0274	3.01326e-08
rs332020	-20.1039	1.18038e-08
rs34177106	30.5662	1.38385e-12
rs34259803	-20.0735	1.21195e-08
rs34341465	27.5665	1.83608e-11
rs34388845	23.18	8.16108e-10
rs34411222	-21.5034	3.49653e-09
rs34464243	-21.5394	3.38883e-09
rs34470113	27.4524	2.02609e-11
rs34556183	25.9606	7.35064e-11
rs34772085	-19.0693	2.90513e-08
rs34809719	19.3407	2.29355e-08
rs34821683	-25.9903	7.1644e-11
rs34953859	21.7233	2.88858e-09
rs34962275	-24.4445	2.72867e-10
rs34970193	19.1151	2.79148e-08
rs34997336	27.4351	2.05655e-11
rs35128564	21.7813	2.74679e-09
rs35225200	22.784	1.15049e-09
rs35257859	18.9802	3.13982e-08
rs35302734	18.6241	4.28204e-08
rs35391481	-21.32	4.10029e-09
rs35466817	31.9951	4.04841e-13
rs35518360	22.9141	1.02776e-09
rs35546888	21.1926	4.58021e-09
rs35741362	18.6969	4.01874e-08
rs35778344	21.0914	5.00121e-09
rs35891864	-21.2716	4.27636e-09
rs36069097	24.6718	2.24132e-10
rs36103239	25.8508	8.0821e-11
rs3749949	-20.4271	8.91095e-09
rs3749953	-19.8157	1.51681e-08
rs3749970	18.6417	4.21697e-08
rs381241	-19.5128	1.97447e-08
rs385306	-21.7943	2.71591e-09
rs3869118	-20.0091	1.28188e-08
rs3869129	-20.7904	6.49679e-09
rs3869130	-20.6133	7.57838e-09
rs3869131	-20.4691	8.59101e-09
rs3873393	-22.5463	1.41394e-09
rs3888579	-25.4686	1.1248e-10
rs3891154	-25.3558	1.24002e-10
rs3899471	-19.1582	2.68866e-08
rs3899823	-20.6379	7.41827e-09
rs3906280	-32.1524	3.5363e-13
rs3915965	-27.3366	2.2391e-11
rs3997950	-32.1838	3.44219e-13
rs4077381	-21.8833	2.51383e-09
rs4077382	-21.8907	2.49784e-09
rs4084262	-20.1771	1.10747e-08
rs4090413	-32.1037	3.68757e-13
rs4090415	-33.4263	1.18378e-13
rs4090416	-33.4054	1.20523e-13
rs4090417	-33.4054	1.20523e-13
rs410106	21.8227	2.64966e-09
rs41270599	18.9488	3.22692e-08
rs4141166	-18.8058	3.65505e-08
rs4143771	22.8421	1.09396e-09
rs414745	20.7566	6.69086e-09
rs41554412	-28.0187	1.24294e-11
rs417919	23.0719	8.96294e-10
rs418092	21.0609	5.13578e-09
rs418914	21.249	4.36123e-09
rs425615	20.9013	5.89991e-09
rs4268544	25.0421	1.62678e-10
rs4289643	21.2715	4.277e-09
rs4332019	-19.2374	2.50945e-08
rs434448	-20.3676	9.38377e-09
rs4346874	-31.0626	9.02742e-13
rs4351241	-18.6535	4.17378e-08
rs4351259	-25.3152	1.28439e-10
rs4361609	-25.596	1.00749e-10
rs4402784	21.7748	2.76228e-09
rs442439	20.6164	7.55802e-09
rs4446605	-26.5164	4.54688e-11
rs4451178	-32.2368	3.28883e-13
rs4486067	21.3117	4.13022e-09
rs4536669	23.816	4.70301e-10
rs45438402	-37.6244	3.23757e-15
rs4576280	20.7949	6.4719e-09
rs4598109	20.2226	1.06458e-08
rs4598124	-32.3445	2.99822e-13
rs4629731	-32.3165	3.07133e-13
rs4631325	-32.1508	3.54134e-13
rs4705885	-18.8913	3.39259e-08
rs4706006	-18.5219	4.6811e-08
rs4706020	-20.9413	5.69837e-09
rs4711268	-21.1033	4.94986e-09
rs4711269	-20.7319	6.83593e-09
rs4711270	-21.6363	3.11534e-09
rs4711277	-19.835	1.49154e-08
rs4711279	-18.5175	4.6991e-08
rs4713207	19.1207	2.77797e-08
rs4713208	29.5541	3.30811e-12
rs4713213	19.6072	1.81858e-08
rs4713427	-29.92	2.41374e-12
rs4713428	-29.9057	2.4438e-12
rs4713451	-25.041	1.62829e-10
rs4713465	-32.1135	3.65669e-13
rs4759371	24.9505	1.76089e-10
rs4759409	25.2117	1.40465e-10
rs4759415	25.1657	1.46179e-10
rs4759416	25.602	1.00224e-10
rs4759417	25.9645	7.32587e-11
rs4759420	27.5645	1.83931e-11
rs4792127	19.1495	2.70927e-08
rs4792133	19.9182	1.38737e-08
rs4930718	28.0984	1.16029e-11
rs4947253	-19.1728	2.65474e-08
rs4947314	-31.2553	7.64832e-13
rs4947315	-32.1371	3.58335e-13
rs4947318	-32.0939	3.71887e-13
rs4959064	-18.4681	4.90585e-08
rs4959065	-18.4813	4.84951e-08
rs4959071	-22.8012	1.13348e-09
rs4959072	-23.9195	4.29942e-10
rs4991645	-18.5098	4.73068e-08
rs5001627	-19.0172	3.04007e-08
rs5001628	-19.0163	3.04253e-08
rs5001630	-18.9563	3.20586e-08
rs5001631	-19.0131	3.05098e-08
rs5001634	-19.0162	3.04266e-08
rs5001635	-19.0756	2.88925e-08
rs5003264	20.1417	1.14215e-08
rs5003265	20.8887	5.96507e-09
rs5003266	20.2249	1.06243e-08
rs5010528	-27.7866	1.5185e-11
rs5016066	-18.685	4.06069e-08
rs5016067	-18.6087	4.34009e-08
rs5017092	-18.6215	4.29181e-08
rs5018343	-19.8717	1.44469e-08
rs520088	20.0836	1.20135e-08
rs55651925	-20.1759	1.10866e-08
rs55683212	18.9072	3.34577e-08
rs55783607	-20.0545	1.23217e-08
rs55790766	19.3434	2.28816e-08
rs55925005	21.6369	3.11381e-09
rs55987123	-25.1157	1.52637e-10
rs55993248	18.572	4.48088e-08
rs56071357	-23.9301	4.26023e-10
rs56210254	-20.2309	1.05691e-08
rs56305620	21.5321	3.41043e-09
rs56341033	21.6609	3.04949e-09
rs56389860	30.3926	1.60688e-12
rs56404836	21.5058	3.48913e-09
rs57148375	19.3221	2.33111e-08
rs57270597	-30.0896	2.08574e-12
rs57314021	23.6171	5.58756e-10
rs57521363	19.2051	2.58113e-08
rs58019823	-27.1717	2.58176e-11
rs58118472	23.6157	5.59398e-10
rs585522	19.7208	1.64733e-08
rs58809476	27.345	2.2229e-11
rs59727727	-23.2379	7.7614e-10
rs59751510	-25.155	1.47532e-10
rs60332887	19.5724	1.87458e-08
rs60560227	19.8511	1.47074e-08
rs60582327	-26.2217	5.86542e-11
rs60921132	-19.2078	2.57506e-08
rs61172648	-24.2058	3.35531e-10
rs61229539	31.8298	4.66682e-13
rs61292951	-23.4436	6.49371e-10
rs61738275	-27.6917	1.648e-11
rs62060975	19.9743	1.32128e-08
rs62063463	19.1881	2.61966e-08
rs62063465	19.2216	2.54427e-08
rs62158160	18.6589	4.15427e-08
rs62399429	-18.9956	3.09776e-08
rs62399430	-25.1313	1.5059e-10
rs62399431	-24.9046	1.83222e-10
rs62399443	-29.8921	2.47241e-12
rs62401664	-29.1328	4.75589e-12
rs62401665	-30.0924	2.08071e-12
rs62401667	-29.336	3.992e-12
rs62401668	-29.2284	4.37983e-12
rs62401669	-29.4027	3.76909e-12
rs62401670	-29.7019	2.9127e-12
rs62401671	-29.7262	2.85233e-12
rs62401672	-29.8478	2.56858e-12
rs62401673	-29.6543	3.03445e-12
rs62401674	-29.5048	3.45146e-12
rs62401697	-25.3251	1.2735e-10
rs62401698	-25.3619	1.23357e-10
rs62444881	18.622	4.28992e-08
rs641760	19.8303	1.49758e-08
rs6422352	-18.5294	4.65044e-08
rs6456831	22.5918	1.35919e-09
rs6457401	-19.9515	1.34767e-08
rs6457402	-19.8883	1.42392e-08
rs6457413	-21.1654	4.68981e-09
rs6457646	-18.9847	3.12745e-08
rs6488868	21.1667	4.68472e-09
rs655293	19.8581	1.46177e-08
rs6580194	-22.0959	2.09022e-09
rs6594499	-20.9357	5.72633e-09
rs6602349	-18.7717	3.76513e-08
rs6633	28.0187	1.24286e-11
rs66489555	-21.492	3.53126e-09
rs66496036	-20.5934	7.71049e-09
rs66498060	-21.6029	3.20692e-09
rs66499030	-21.6427	3.09811e-09
rs66509442	-28.6351	7.30381e-12
rs66609536	-20.8865	5.9763e-09
rs66674783	-21.6617	3.04731e-09
rs66689394	-24.1035	3.66607e-10
rs66736379	-25.2705	1.33498e-10
rs66862067	-21.662	3.04657e-09
rs67198638	-21.7011	2.94477e-09
rs67211114	-20.5741	7.84139e-09
rs67284927	-21.5421	3.38081e-09
rs67394384	-25.3334	1.26432e-10
rs67524139	-28.3346	9.46432e-12
rs67550981	-20.5659	7.89768e-09
rs67575958	-20.6347	7.43875e-09
rs67624109	27.2304	2.45414e-11
rs67654505	-24.7664	2.06497e-10
rs67772234	-25.5766	1.02453e-10
rs6785384	19.1766	2.64598e-08
rs67853874	-25.6627	9.51005e-11
rs68032572	-21.5917	3.2382e-09
rs6884870	-22.0209	2.23075e-09
rs6889889	-21.9008	2.47601e-09
rs6900894	-20.4359	8.84262e-09
rs6901288	-20.501	8.35605e-09
rs6902067	-20.4905	8.4329e-09
rs6902736	22.7678	1.16676e-09
rs6904465	-21.3784	3.89752e-09
rs6905572	-20.0517	1.23514e-08
rs6906175	-21.4772	3.57705e-09
rs6908759	-27.2749	2.36169e-11
rs6909461	-21.3866	3.86981e-09
rs6910087	-29.6608	3.01748e-12
rs6910361	21.321	4.09685e-09
rs6911024	-28.1505	1.10929e-11
rs6913646	-18.9966	3.09507e-08
rs6918223	-19.1429	2.72484e-08
rs6919586	-23.011	9.44942e-10
rs6920323	-25.3725	1.22224e-10
rs6923110	21.8349	2.62182e-09
rs6925714	20.5124	8.27352e-09
rs6927154	-21.4037	3.81265e-09
rs6930344	-26.1841	6.05915e-11
rs6932236	-20.993	5.44776e-09
rs6932392	-21.0097	5.36946e-09
rs6932730	-26.4019	5.01958e-11
rs6933734	-18.5386	4.6133e-08
rs6933779	-27.4084	2.10461e-11
rs6934041	-19.2695	2.44031e-08
rs6934097	-27.4909	1.95995e-11
rs6934175	-21.5245	3.43312e-09
rs6934187	-18.5931	4.39924e-08
rs6934311	-18.5407	4.60498e-08
rs6937174	-26.087	6.58946e-11
rs693906	19.3123	2.35105e-08
rs6939576	38.2776	1.85104e-15
rs6941188	22.1444	2.00411e-09
rs7035413	-20.3333	9.66818e-09
rs7038893	-20.1961	1.08937e-08
rs7132277	24.3138	3.05558e-10
rs71444568	21.0299	5.27577e-09
rs71444571	26.5793	4.30623e-11
rs720467	-37.6255	3.23435e-15
rs720468	-37.6208	3.24762e-15
rs720831	29.5558	3.30312e-12
rs72502570	-19.4731	2.04387e-08
rs72502585	-24.6422	2.29941e-10
rs72502586	-31.7576	4.96535e-13
rs725861	-18.6017	4.3667e-08
rs72657658	-21.5743	3.28769e-09
rs72657660	-22.136	2.01868e-09
rs72689561	-19.8679	1.44943e-08
rs72689565	-18.857	3.49542e-08
rs72822346	21.6719	3.02059e-09
rs72822349	21.4695	3.60096e-09
rs72822352	21.5137	3.4652e-09
rs72822353	21.5542	3.34567e-09
rs72822358	21.667	3.03321e-09
rs72847031	-24.9406	1.7761e-10
rs72847032	-24.9905	1.70094e-10
rs72847034	-25.3692	1.22583e-10
rs72848707	-31.2344	7.7871e-13
rs72853130	-39.0593	9.48474e-16
rs72855758	-23.115	8.6341e-10
rs72855945	-25.1595	1.46956e-10
rs72855946	-24.2373	3.2648e-10
rs72855948	-24.4352	2.75072e-10
rs72855954	-19.3406	2.29378e-08
rs72856706	-37.4711	3.69142e-15
rs72856713	-37.3791	3.99398e-15
rs72856718	-37.3291	4.16871e-15
rs72856720	-37.6103	3.27688e-15
rs72856721	-37.6471	3.17513e-15
rs72856736	-37.6263	3.23218e-15
rs72856737	-37.7549	2.89526e-15
rs72856757	-37.0912	5.11052e-15
rs72856758	-37.2711	4.38095e-15
rs72861369	-38.7254	1.26199e-15
rs72863043	-37.4002	3.92262e-15
rs72863810	-36.5439	8.16692e-15
rs72863820	-36.5899	7.8514e-15
rs72863826	-36.3626	9.53918e-15
rs72867747	-21.4924	3.5299e-09
rs72949227	23.1325	8.5044e-10
rs7299943	22.9044	1.03645e-09
rs7306755	27.4336	2.0593e-11
rs7313483	25.025	1.65102e-10
rs73390205	-23.503	6.1679e-10
rs73390981	-28.4968	8.22867e-12
rs73392806	-24.7828	2.0359e-10
rs73392819	-24.1967	3.38164e-10
rs73394251	-25.6233	9.83921e-11
rs73404245	-20.8075	6.40136e-09
rs73406410	-19.6953	1.68444e-08
rs7382112	21.8422	2.60528e-09
rs7382146	19.9611	1.33645e-08
rs7383248	22.8811	1.05756e-09
rs7383388	-19.6527	1.74801e-08
rs74223475	-31.8547	4.56786e-13
rs743399	-21.3679	3.93317e-09
rs74340554	-29.3965	3.78917e-12
rs74456806	-23.9418	4.21713e-10
rs74483202	18.9641	3.18419e-08
rs7450458	-28.9833	5.40979e-12
rs7450940	-19.0154	3.04484e-08
rs7450989	-19.0257	3.0178e-08
rs7451915	-25.4121	1.18115e-10
rs7454812	-25.4526	1.14052e-10
rs74571090	-30.5101	1.45235e-12
rs74601965	-30.0053	2.24288e-12
rs7460507	-19.4508	2.08401e-08
rs74633760	-37.6658	3.12489e-15
rs74762609	-23.1969	8.04273e-10
rs75096753	-32.0567	3.83971e-13
rs75098758	-21.7922	2.72079e-09
rs75256987	-21.2236	4.45855e-09
rs75305796	23.2267	7.83737e-10
rs75338998	23.54	5.97338e-10
rs75428775	-31.9	4.39329e-13
rs75430636	-23.3715	6.9126e-10
rs75431878	19.0463	2.96414e-08
rs75456009	-21.2402	4.39484e-09
rs75546626	-23.2662	7.57334e-10
rs75561043	-22.7375	1.19784e-09
rs75564760	23.4923	6.22543e-10
rs75652237	-30.0795	2.10401e-12
rs75746146	-20.2274	1.06011e-08
rs7606297	23.1154	8.63127e-10
rs76188215	-23.3771	6.87946e-10
rs76213228	-31.6292	5.54493e-13
rs76402325	-32.0724	3.7881e-13
rs76689057	-32.0435	3.88342e-13
rs76760132	-28.5577	7.80767e-12
rs76842885	-22.7968	1.13784e-09
rs76939748	23.4026	6.72861e-10
rs76986566	-32.07	3.79611e-13
rs77045602	18.9525	3.21646e-08
rs77198258	-32.2992	3.11725e-13
rs7720458	-22.2156	1.88401e-09
rs77283485	-31.9906	4.06401e-13
rs7739560	-26.2012	5.97033e-11
rs7739915	21.6738	3.0156e-09
rs7741058	22.5394	1.42243e-09
rs7741091	-23.1648	8.26952e-10
rs7742155	-24.0767	3.75203e-10
rs7742957	20.7815	6.54728e-09
rs7743761	-18.5205	4.68687e-08
rs7745768	24.4184	2.79105e-10
rs7749442	-32.948	1.78514e-13
rs7751505	-22.9795	9.71114e-10
rs7751725	-21.7527	2.81589e-09
rs7752021	-21.745	2.83472e-09
rs7752875	22.9444	1.00111e-09
rs7754402	25.0876	1.56394e-10
rs7756209	-20.4732	8.5603e-09
rs7756426	-21.7367	2.85521e-09
rs7756431	-28.3426	9.39896e-12
rs7756516	-18.9394	3.25335e-08
rs7759214	-32.1403	3.57329e-13
rs7759224	-26.3196	5.38952e-11
rs7759909	-27.2969	2.3172e-11
rs7765011	-21.1795	4.63289e-09
rs7765013	-21.1908	4.58735e-09
rs7767008	31.1481	8.387e-13
rs7767142	-23.4752	6.31836e-10
rs7767216	-22.5035	1.4675e-09
rs7768315	-32.2733	3.18751e-13
rs7769942	-20.3614	9.43457e-09
rs7769959	-19.0046	3.0737e-08
rs7769974	-19.0039	3.07544e-08
rs7769979	-18.723	3.92862e-08
rs7770024	-18.7312	3.90035e-08
rs7770045	-18.9908	3.11078e-08
rs7771971	-21.608	3.19286e-09
rs7774181	-20.4831	8.4872e-09
rs7774193	-20.522	8.20478e-09
rs7774435	-19.0954	2.83988e-08
rs7774443	-19.0261	3.01668e-08
rs7774452	-19.1183	2.78373e-08
rs7774983	-20.2209	1.06615e-08
rs7775227	-20.0875	1.19728e-08
rs7775683	30.3255	1.70247e-12
rs7775759	-23.1544	8.34455e-10
rs77793850	-22.0902	2.10064e-09
rs77808671	-24.0508	3.83718e-10
rs77985136	-25.1549	1.47543e-10
rs77989266	-31.9407	4.24223e-13
rs77995127	-31.7752	4.89097e-13
rs78187642	-32.0633	3.81794e-13
rs78243421	23.3897	6.80429e-10
rs7831557	-20.1499	1.13401e-08
rs78470849	-28.8619	6.00692e-12
rs78765765	-31.9967	4.04274e-13
rs78807249	-22.8392	1.09668e-09
rs78879714	-32.0756	3.77762e-13
rs78948882	-23.3969	6.76221e-10
rs79027726	-29.7036	2.90845e-12
rs79033175	-32.1673	3.49134e-13
rs79101318	19.0318	3.00167e-08
rs79245272	-27.051	2.86526e-11
rs79265699	-32.0566	3.83994e-13
rs79366716	-30.3679	1.64143e-12
rs79493037	-28.3616	9.24662e-12
rs7953929	28.6321	7.32287e-12
rs79542477	19.0445	2.96862e-08
rs7955457	27.5886	1.80136e-11
rs79587375	-23.9725	4.10648e-10
rs7975763	23.0019	9.52358e-10
rs79795961	23.298	7.36779e-10
rs7980687	27.2334	2.44782e-11
rs79817261	23.4628	6.38663e-10
rs79857769	18.9704	3.16664e-08
rs79881201	-23.3243	7.20114e-10
rs80260075	-19.2074	2.57605e-08
rs80339222	-32.113	3.65836e-13
rs805285	-21.4213	3.75509e-09
rs805292	-23.4996	6.18633e-10
rs805826	-21.3855	3.87363e-09
rs868754	22.1922	1.92258e-09
rs883263	18.9013	3.36301e-08
rs883563	18.7681	3.777e-08
rs884548	21.908	2.46059e-09
rs885912	19.6475	1.75596e-08
rs885913	18.9681	3.17294e-08
rs885916	19.1825	2.63248e-08
rs9257182	24.1073	3.65407e-10
rs9257190	23.3134	7.27004e-10
rs9257226	22.8908	1.04876e-09
rs9257761	24.4463	2.72434e-10
rs9257779	24.3729	2.90306e-10
rs9261630	18.7452	3.85323e-08
rs9261635	18.8935	3.386e-08
rs9262126	19.6701	1.72169e-08
rs9262130	19.5282	1.94807e-08
rs9262132	19.617	1.80321e-08
rs9262135	19.3633	2.24893e-08
rs9262141	19.4285	2.12486e-08
rs9262142	19.3374	2.30029e-08
rs9262143	19.7498	1.60633e-08
rs9262146	19.5032	1.99105e-08
rs9263844	-19.3321	2.31094e-08
rs9263845	-18.5367	4.62087e-08
rs9263846	-19.5299	1.94524e-08
rs9263851	-27.2951	2.32079e-11
rs9263857	-27.3153	2.28062e-11
rs9263860	-26.314	5.41603e-11
rs9263870	-26.8755	3.33433e-11
rs9263876	-26.5131	4.5597e-11
rs9263878	-26.553	4.4054e-11
rs9263879	-26.5524	4.40763e-11
rs9263880	-26.5454	4.43448e-11
rs9263893	-26.5683	4.34768e-11
rs9263895	-26.7484	3.72109e-11
rs9263897	-26.4678	4.74196e-11
rs9263907	-25.637	9.72341e-11
rs9263916	-25.5748	1.02606e-10
rs9263930	-25.5419	1.05571e-10
rs9263932	-25.6338	9.75083e-11
rs9263941	-25.5998	1.00413e-10
rs9263942	-25.6012	1.00293e-10
rs9263943	-25.4511	1.14194e-10
rs9263946	-25.632	9.76594e-11
rs9263948	-25.4936	1.10073e-10
rs9263950	-25.6385	9.71079e-11
rs9263951	-25.6591	9.53957e-11
rs9263954	-25.7162	9.07994e-11
rs9263955	-25.5817	1.02e-10
rs9263957	-25.2638	1.3428e-10
rs9263962	-25.746	8.84895e-11
rs9263963	-25.4877	1.1064e-10
rs9263965	-25.6839	9.33744e-11
rs9263966	-25.7087	9.13934e-11
rs9263971	-25.744	8.86431e-11
rs9263972	-25.667	9.47449e-11
rs9263974	-25.6222	9.84896e-11
rs9263976	-25.6202	9.86602e-11
rs9263977	-25.7395	8.8986e-11
rs9266814	-20.1849	1.10003e-08
rs9266815	-20.3087	9.87727e-09
rs9266817	-20.3931	9.1778e-09
rs9266819	-20.4274	8.90815e-09
rs9266820	-20.4891	8.44316e-09
rs9266822	-20.4749	8.54748e-09
rs9266825	-20.4429	8.7887e-09
rs9266831	-20.6353	7.43502e-09
rs9266833	-21.5674	3.30739e-09
rs9266835	-20.5528	7.98799e-09
rs9266836	-20.5784	7.81201e-09
rs9266840	-20.4972	8.3836e-09
rs9266844	-20.4221	8.94982e-09
rs9266845	-20.7674	6.62834e-09
rs9266846	-20.7313	6.83955e-09
rs9267133	-18.8418	3.5421e-08
rs9267137	-19.2835	2.41068e-08
rs9272945	-18.569	4.49273e-08
rs9273057	-20.4866	8.4615e-09
rs9273082	23.6162	5.59191e-10
rs9283891	-20.5595	7.94151e-09
rs929157	20.5568	7.96022e-09
rs9295804	19.5984	1.83269e-08
rs9295945	-25.466	1.12731e-10
rs9295946	-25.5273	1.06911e-10
rs9295947	-24.6092	2.36602e-10
rs9295985	-18.6745	4.09818e-08
rs9295987	-25.4235	1.16951e-10
rs9295988	-24.5388	2.51475e-10
rs9295991	-20.3098	9.86777e-09
rs9295992	-20.2608	1.02972e-08
rs9295993	-20.2159	1.07072e-08
rs9295994	-24.0952	3.69233e-10
rs9295995	-23.9754	4.0962e-10
rs9295996	-20.2798	1.0129e-08
rs9295997	-32.1853	3.43782e-13
rs933208	18.9628	3.1878e-08
rs9348811	19.0015	3.08192e-08
rs9357070	21.4066	3.80334e-09
rs9357106	-25.4388	1.15421e-10
rs937564	18.7933	3.69495e-08
rs9378185	20.5802	7.80013e-09
rs9380083	19.2648	2.45038e-08
rs9380211	-25.4848	1.10911e-10
rs9393921	18.883	3.41713e-08
rs9394032	-25.3585	1.23719e-10
rs941305	25.1269	1.51161e-10
rs941306	25.1348	1.5013e-10
rs9461655	-19.0096	3.0604e-08
rs9461656	-19.0046	3.07355e-08
rs9461684	-26.3044	5.46106e-11
rs9461707	-32.2757	3.18093e-13
rs946711	20.0271	1.26187e-08
rs9468919	-26.4575	4.78446e-11
rs9468944	-21.9902	2.29116e-09
rs9468965	-23.0183	9.38924e-10
rs9468983	-18.747	3.84727e-08
rs9468988	-21.8974	2.48337e-09
rs9468992	-32.0853	3.74623e-13
rs9469001	-32.3149	3.07532e-13
rs9469002	-32.2847	3.1564e-13
rs9469003	-32.1855	3.43732e-13
rs9469004	-27.0319	2.91287e-11
rs9469005	-32.2065	3.37568e-13
rs9469006	-32.308	3.09367e-13
rs9469012	-30.3466	1.67172e-12
rs9469014	-22.7748	1.15969e-09
rs9469051	-18.5776	4.45912e-08
rs949142	21.9039	2.46932e-09
rs9500877	-18.9895	3.1144e-08
rs9500878	-18.9895	3.11427e-08
rs9500889	-22.6703	1.26981e-09
rs9501076	-19.4866	2.02e-08
rs9501106	-31.9825	4.09248e-13
rs9501107	-27.8005	1.50032e-11
rs9501108	-32.3801	2.90786e-13
rs9501110	-24.0842	3.72782e-10
rs9501117	-29.9276	2.39802e-12
rs9501122	-31.9772	4.11118e-13
rs9501123	-32.138	3.58061e-13
rs9501124	-32.1515	3.539e-13
rs9501125	-32.1856	3.43678e-13
rs9501129	-23.3689	6.92829e-10
rs9501130	-29.7765	2.73145e-12
rs9501132	-30.23	1.84827e-12
rs9501374	-18.73	3.90445e-08
rs9501375	-18.6417	4.21676e-08
rs9501376	-18.743	3.86062e-08
rs9501571	-22.892	1.04766e-09
rs9501572	-19.1567	2.69232e-08
rs9501593	-32.1477	3.55066e-13
rs9501595	-32.3373	3.01683e-13
rs957349	-18.874	3.44416e-08
rs971570	20.3448	9.57183e-09
rs9739070	27.202	2.51499e-11
rs9767684	-20.3065	9.8964e-09
rs9795522	21.9025	2.47232e-09
rs9885928	18.5674	4.4992e-08
rs9913953	19.0703	2.90261e-08

## Sheet: Table S2
GENE	CHR	START	STOP	NSNPS	NPARAM	N	ZSTAT	P	GENE_SYMBOL	P.adj_FDR
576	1	31727105	31764063	126	13	411934	3.2836	0.00051244	ADGRB2	0.0409665
84696	2	27123780	27130991	18	6	411934	3.4111	0.00032353	ABHD1	0.0303056
10113	2	27130756	27134674	10	4	411934	3.2516	0.00057375	PREB	0.0430824
339779	2	27136847	27139464	8	1	411934	3.4041	0.00033188	PRR30	0.0306911
57504	2	42494569	42795030	994	58	411934	3.5693	0.00017898	MTA3	0.0212791
7444	2	57907651	58159920	736	59	411934	4.9708	3.3347e-07	VRK2	0.000167159
55120	2	58159243	58241681	265	25	411934	3.6413	0.00013563	FANCL	0.0168827
200407	2	101348354	101387988	156	21	411934	3.4766	0.00025387	CREG2	0.026014
731220	2	101397344	101475096	299	34	411934	3.2174	0.0006468	RFX8	0.0461392
9173	2	102311502	102352366	113	26	411934	3.4531	0.00027709	IL1RL1	0.02763
64682	2	111767637	111884186	434	58	411934	3.3371	0.00042332	ANAPC1	0.036253
79712	2	143945787	144332534	1316	88	411934	3.8092	6.9705e-05	GTDC1	0.0105107
285180	2	218034934	218090625	156	22	411934	3.2386	0.00060065	RUFY4	0.0438593
200942	3	49171120	49176486	9	6	411934	3.3293	0.00043532	KLHDC8B	0.0366995
9807	3	49724295	49786540	133	26	411934	3.2422	0.00059297	IP6K1	0.0436421
7318	3	49805205	49813958	27	8	411934	3.4808	0.00024995	UBA7	0.0259409
79012	3	49857981	49869955	24	8	411934	3.3341	0.00042782	CAMKV	0.0363981
4486	3	49886981	49903873	35	11	411934	3.9795	3.4533e-05	MST1R	0.00585832
84315	3	49908869	49930357	51	17	411934	4.0599	2.4547e-05	MON1A	0.00464564
10180	3	49940038	50077252	304	25	411934	4.8363	6.6147e-07	RBM6	0.000266702
10181	3	50088908	50118964	66	16	411934	4.5667	2.4769e-06	RBM5	0.000753099
6405	3	50155063	50189075	81	25	411934	4.6831	1.4128e-06	SEMA3F	0.0004944
2779	3	50191610	50197696	12	5	411934	4.804	7.7749e-07	GNAT1	0.000300419
10991	3	50205246	50220979	42	12	411934	4.4297	4.719e-06	SLC38A3	0.00127883
2771	3	50226688	50259354	64	18	411934	4.1218	1.8792e-05	GNAI2	0.00400615
1795	3	50674969	51384198	1744	29	411934	3.4269	0.00030523	DOCK3	0.0295342
142686	3	57268351	57292720	49	18	411934	3.2518	0.00057333	ASB14	0.0430824
7871	3	57756221	57930003	378	40	411934	3.2159	0.00065013	SLMAP	0.0461991
105377206	3	71580821	71584038	6	2	411934	4.1499	1.6633e-05	NA	0.00367253
166348	3	127915232	127987685	219	23	411934	3.6518	0.00013019	KBTBD12	0.0164261
8607	3	128064877	128153909	276	32	411934	3.4891	0.00024234	RUVBL1	0.025538
55167	3	136148918	136197393	113	30	411934	3.2781	0.00052255	MSL2	0.0412223
5096	3	136250325	136330171	172	38	411934	3.266	0.00054545	PCCB	0.0419742
10274	3	136336234	136752403	1089	45	411934	3.2658	0.00054569	STAG1	0.0419742
57654	4	1345658	1388049	209	32	411934	3.4187	0.00031459	UVSSA	0.0300758
285464	4	1391552	1395994	14	6	411934	3.1958	0.0006973	NA	0.0485792
3064	4	3074510	3243960	559	43	411934	3.354	0.00039825	HTT	0.0350064
345222	4	3241598	3265085	104	17	411934	3.3004	0.00048276	MSANTD1	0.0392708
57484	4	140859807	141212869	1039	131	411934	4.2748	9.565e-06	RNF150	0.0022456
3842	5	72816591	72914388	388	38	411934	3.5027	0.00023027	TNPO1	0.0247501
4124	5	109689366	109869625	690	38	411934	4.019	2.9227e-05	MAN2A1	0.00531444
642987	5	110387273	110738921	1434	84	411934	6.8379	4.0169e-12	TMEM232	2.48338e-08
91137	5	110738136	110765161	84	24	411934	5.1473	1.3214e-07	SLC25A46	7.42667e-05
171019	5	129460399	129738763	968	77	411934	4.1047	2.0241e-05	ADAMTS19	0.00412538
337876	5	129903408	130186678	823	49	411934	3.4862	0.00024499	CHSY3	0.0256714
56990	5	131264009	131394690	336	36	411934	3.7725	8.0822e-05	CDC42SE2	0.0116202
51735	5	131423921	131635236	736	54	411934	3.2636	0.00054994	RAPGEF6	0.0419742
4762	5	135534282	135535949	3	1	411934	4.6454	1.6968e-06	NEUROG1	0.000561974
9547	5	135570679	135579279	27	10	411934	3.4611	0.00026899	CXCL14	0.0271139
8637	5	140547666	140549578	6	4	411934	3.7957	7.3619e-05	EIF4EBP3	0.0108749
56147	5	140786136	141012344	658	63	411934	3.2428	0.00059191	PCDHA1	0.0436421
56146	5	140794859	141012344	634	64	411934	3.3365	0.00042416	PCDHA2	0.036253
56145	5	140801198	141012344	615	60	411934	3.2679	0.00054166	PCDHA3	0.0419742
56144	5	140807074	141012344	592	59	411934	3.3259	0.0004406	PCDHA4	0.0369765
56143	5	140821776	141012344	545	55	411934	3.3149	0.00045834	PCDHA5	0.0377815
56142	5	140827922	141012344	523	59	411934	3.499	0.00023349	PCDHA6	0.0248721
56141	5	140834384	141012344	505	58	411934	3.478	0.00025258	PCDHA7	0.026014
56140	5	140841322	141012344	472	66	411934	3.4265	0.00030574	PCDHA8	0.0295342
9752	5	140847772	141012344	441	64	411934	3.5023	0.00023059	PCDHA9	0.0247501
56139	5	140855883	141012344	410	55	411934	3.3823	0.0003594	PCDHA10	0.0323582
56138	5	140867513	141012344	383	53	411934	3.4415	0.00028928	PCDHA11	0.0283877
56137	5	140875302	141012344	354	50	411934	3.5211	0.00021488	PCDHA12	0.0244502
56136	5	140882269	141012344	336	49	411934	3.3641	0.00038401	PCDHA13	0.0340777
6690	5	147824580	147839231	45	10	411934	3.2782	0.00052244	SPINK1	0.0412223
8343	6	26199559	26199988	3	2	411934	3.3217	0.00044736	H2BC7	0.0372
11118	6	26365159	26451653	507	29	411934	3.979	3.4605e-05	BTN3A2	0.00585832
29777	6	26596943	26600050	15	6	411934	3.4418	0.00028891	ABT1	0.0283877
8969	6	27133038	27133535	1	1	411934	3.4152	0.00031863	H2AC11	0.0301512
85236	6	27138293	27146858	20	8	411934	4.3494	6.8263e-06	H2BC12	0.00171091
10279	6	27247723	27256620	43	16	411934	4.4279	4.7576e-06	PRSS16	0.00127883
94026	6	27309063	27312232	12	6	411934	3.413	0.00032125	POM121L2	0.0302448
7718	6	28080704	28089563	39	11	411934	4.0603	2.4506e-05	ZNF165	0.00464564
80345	6	28124556	28130086	22	7	411934	4.13	1.8136e-05	ZSCAN16	0.00392269
7745	6	28136743	28159472	75	18	411934	3.9194	4.4391e-05	ZKSCAN8	0.0071593
7746	6	28212665	28233487	68	21	411934	4.4123	5.1136e-06	ZSCAN9	0.00135488
387032	6	28241705	28259271	47	17	411934	4.594	2.1742e-06	ZKSCAN4	0.0007013
7741	6	28267010	28278224	47	16	411934	4.2528	1.0555e-05	ZSCAN26	0.00244704
84547	6	28281537	28302549	83	22	411934	5.1509	1.2959e-07	PGBD1	7.42667e-05
64288	6	28312837	28354506	186	27	411934	4.3173	7.8957e-06	ZSCAN31	0.00192686
80317	6	28349913	28369177	78	14	411934	4.0445	2.6216e-05	ZKSCAN3	0.00481414
9753	6	28378821	28399767	90	12	411934	4.1294	1.8189e-05	ZSCAN12	0.00392269
2880	6	28526012	28534951	31	12	411934	4.4892	3.5745e-06	GPX5	0.00100074
114821	6	28571338	28616203	168	36	411934	5.6134	9.921e-09	SCAND3	1.31432e-05
5987	6	28903002	28923991	131	29	411934	4.3505	6.7918e-06	TRIM27	0.00171091
282890	6	28994785	29005628	56	19	411934	4.0487	2.5748e-05	ZNF311	0.00479347
26692	6	29044213	29045175	3	2	411934	3.3458	0.00041027	OR2W1	0.0355574
442184	6	29086208	29087313	6	3	411934	3.2529	0.00057124	OR2B3	0.0430824
105375003	6	29108630	29114417	25	10	411934	3.6629	0.00012469	NA	0.0160599
2550	6	29602228	29633185	199	41	411934	3.3615	0.0003876	GABBR1	0.0342325
4340	6	29656981	29672372	230	24	411934	3.9305	4.2382e-05	MOG	0.00689525
3134	6	29723340	29740355	226	27	411934	4.6649	1.5435e-06	HLA-F	0.000520496
554223	6	29791906	29797807	94	12	411934	4.7116	1.2291e-06	NA	0.000438387
3135	6	29826979	29831122	87	14	411934	5.2688	6.8659e-08	HLA-G	4.56726e-05
6992	6	30066880	30070333	30	8	411934	4.8917	4.999e-07	PPP1R11	0.000220753
80352	6	30070266	30075851	48	17	411934	5.4162	3.0442e-08	RNF39	2.35253e-05
10107	6	30151939	30163440	61	18	411934	3.6863	0.00011376	TRIM10	0.0153193
89870	6	30163206	30172696	71	15	411934	5.5779	1.2172e-08	TRIM15	1.41096e-05
56658	6	30326844	30343729	123	20	411934	4.7456	1.0394e-06	TRIM39	0.000377995
202658	6	30329311	30346858	141	20	411934	4.2011	1.3281e-05	TRIM39-RPP21	0.00304102
79897	6	30345129	30346858	21	6	411934	4.1133	1.9504e-05	RPP21	0.00401934
5514	6	30600400	30618607	77	22	411934	3.1969	0.00069459	PPP1R10	0.0485792
221545	6	30647039	30653210	19	8	411934	3.2458	0.00058553	C6orf136	0.043561
11270	6	30688047	30691420	19	8	411934	4.0954	2.1075e-05	NRM	0.00424867
203068	6	30720201	30725426	27	12	411934	5.2257	8.6744e-08	TUBB	5.54773e-05
10211	6	30727734	30742685	118	21	411934	3.4274	0.00030474	FLOT1	0.0295342
8870	6	30743199	30744550	13	6	411934	5.336	4.7516e-08	IER3	3.38954e-05
2968	6	30908200	30914103	31	17	411934	3.5627	0.00018351	GTF2H4	0.0215826
57176	6	30914208	30926459	40	15	411934	3.2692	0.00053932	VARS2	0.0419742
389376	6	30931350	30932175	5	3	411934	5.4766	2.1682e-08	SFTA2	1.93048e-05
100507679	6	31005952	31035570	331	29	411934	4.9309	4.0931e-07	MUC22	0.000189787
29113	6	31111223	31112555	15	7	411934	4.8453	6.3224e-07	C6orf15	0.000260581
170679	6	31114831	31140092	232	28	411934	7.4955	3.3024e-14	PSORS1C1	6.12496e-10
1041	6	31115088	31120475	56	13	411934	5.6796	6.7516e-09	CDSN	1.04352e-05
170680	6	31137534	31139350	23	8	411934	4.2789	9.3921e-06	PSORS1C2	0.00223327
54535	6	31142439	31158238	205	26	411934	4.0914	2.1437e-05	CCHCR1	0.00427518
6941	6	31158526	31164215	73	15	411934	5.5564	1.377e-08	TCF19	1.50231e-05
5460	6	31164337	31170693	100	15	411934	5.0851	1.8368e-07	POU5F1	0.000100197
3106	6	31353868	31357212	50	7	411934	5.6338	8.813e-09	HLA-B	1.25734e-05
100507436	6	31399784	31415315	257	22	411934	7.0192	1.1154e-12	MICA	1.03437e-08
4277	6	31494277	31511124	134	27	411934	3.1835	0.00072752	MICB	0.0497908
4795	6	31546851	31558829	63	26	411934	3.3649	0.00038285	NFKBIL1	0.0340777
4049	6	31560550	31574324	90	40	411934	4.5211	3.0759e-06	LTA	0.000891386
7124	6	31575567	31578336	8	5	411934	3.7948	7.3879e-05	TNF	0.0108749
259197	6	31588883	31593019	22	8	411934	3.5465	0.00019517	NCR3	0.0227662
7916	6	31620673	31637777	74	26	411934	5.268	6.8951e-08	PRRC2A	4.56726e-05
7917	6	31639028	31660767	70	21	411934	3.5315	0.0002066	BAG6	0.0236531
55937	6	31652410	31658210	17	9	411934	3.2581	0.00056083	APOM	0.04263
57827	6	31658298	31660772	5	3	411934	4.5237	3.0378e-06	C6orf47	0.000891386
7918	6	31661229	31666283	16	7	411934	4.751	1.0119e-06	GPANK1	0.000375354
1460	6	31665880	31670070	18	10	411934	4.676	1.4626e-06	CSNK2B	0.000502349
58496	6	31670951	31672450	6	3	411934	3.9139	4.5409e-05	LY6G5B	0.00726035
80741	6	31676684	31680373	14	7	411934	5.872	2.1523e-09	LY6G5C	5.67019e-06
7920	6	31686949	31703360	54	24	411934	5.1563	1.2592e-07	ABHD16A	7.42667e-05
259215	6	31706907	31710595	20	11	411934	5.4369	2.7105e-08	LY6G6F	2.18572e-05
80739	6	31720808	31726710	22	10	411934	4.8308	6.7981e-07	MPIG6B	0.000268265
23564	6	31727037	31730265	10	6	411934	5.8443	2.5429e-09	DDAH2	5.67019e-06
1192	6	31730581	31737318	35	19	411934	4.9465	3.7779e-07	CLIC1	0.000179663
4439	6	31739948	31762678	69	26	411934	5.82	2.9417e-09	MSH5	5.67019e-06
80737	6	31765401	31777331	48	22	411934	5.5159	1.735e-08	VWA7	1.69363e-05
7407	6	31777518	31795935	65	30	411934	3.296	0.00049029	VARS1	0.0397092
57819	6	31797392	31806984	47	23	411934	5.0548	2.154e-07	LSM2	0.000112421
3305	6	31809619	31821999	59	25	411934	5.5195	1.6998e-08	HSPA1L	1.69363e-05
3303	6	31815514	31817942	10	6	411934	4.5579	2.5831e-06	HSPA1A	0.000772722
50854	6	31834915	31839766	31	6	411934	3.6854	0.00011415	SNHG32	0.0153193
721	6	32014795	32035418	98	34	411934	4.0731	2.32e-05	C4B	0.00448219
1388	6	32115268	32128240	33	16	411934	4.8995	4.8032e-07	ATF6B	0.00021728
80863	6	32148363	32151943	20	10	411934	5.1844	1.0836e-07	PRRT1	6.69918e-05
9374	6	32153452	32163681	32	13	411934	4.1504	1.6596e-05	PPT2	0.00367253
10554	6	32168206	32178111	54	18	411934	4.2999	8.5448e-06	AGPAT1	0.00205819
5089	6	32184733	32190186	45	14	411934	3.4422	0.00028845	PBX2	0.0283877
3123	6	32578769	32589836	289	28	411934	3.6963	0.00010939	HLA-DRB1	0.0150286
3119	6	32659464	32666689	199	21	411934	3.4035	0.00033261	HLA-DQB1	0.0306911
3113	6	33064569	33080778	171	23	411934	4.8523	6.1016e-07	HLA-DPA1	0.000257845
3115	6	33075926	33089696	173	23	411934	3.2637	0.00054984	HLA-DPB1	0.0419742
84300	6	33696761	33711751	78	18	411934	3.8181	6.7239e-05	UQCC2	0.010222
117283	6	33721637	33746985	156	25	411934	3.9725	3.5563e-05	IP6K3	0.00594222
5467	6	35342558	35428191	357	49	411934	3.5899	0.0001654	PPARD	0.01992
5754	6	43076268	43161720	271	38	411934	3.6441	0.00013416	PTK7	0.0168126
8379	7	1815792	2232948	2398	53	411934	3.5135	0.0002211	MAD1L1	0.0247501
221935	7	3301448	4269000	5494	157	411934	5.4751	2.1858e-08	SDK1	1.93048e-05
8935	7	26667062	26864743	748	40	411934	3.2845	0.00051089	SKAP2	0.0409665
3984	7	74083777	74122525	91	25	411934	3.304	0.00047663	LIMK1	0.038943
93986	7	114086310	114693772	1751	108	411934	3.6733	0.00011974	FOXP2	0.0157545
157285	8	8317736	8386443	400	38	411934	4.0023	3.1361e-05	PRAG1	0.00559281
137075	8	8702156	8704107	8	3	411934	4.0737	2.3138e-05	CLDN23	0.00448219
9258	8	8783354	8893621	710	50	411934	4.8518	6.117e-07	MFHAS1	0.000257845
90459	8	9002804	9100256	508	54	411934	3.6541	0.00012904	ERI1	0.0163925
79660	8	9136254	9151642	99	22	411934	3.8574	5.7299e-05	PPP1R3B	0.00893046
8658	8	9555214	9782346	1285	44	411934	3.2277	0.00062385	TNKS	0.0448471
4482	8	10054224	10428891	2292	99	411934	5.4384	2.6878e-08	MSRA	2.18572e-05
54984	8	10764961	10839899	413	36	411934	4.4868	3.6151e-06	PINX1	0.00100074
286046	8	10896045	11201381	1433	63	411934	4.9591	3.5416e-07	XKR6	0.000172858
105379247	8	11264160	11284725	128	29	411934	3.4158	0.00031792	NA	0.0301512
83648	8	11421464	11475915	311	42	411934	3.8069	7.0362e-05	FAM167A	0.0105242
640	8	11493991	11564599	354	65	411934	3.4591	0.00027102	BLK	0.0271709
2222	8	11795573	11839309	280	25	411934	3.6912	0.00011159	FDFT1	0.0152181
1508	8	11842524	11868137	114	23	411934	3.9821	3.4148e-05	CTSB	0.00585832
2675	8	21692014	21789294	419	45	411934	3.6714	0.00012062	GFRA2	0.0157545
90865	9	6215149	6257983	160	26	411934	3.5084	0.0002254	IL33	0.0247501
89882	9	6328349	6331900	16	8	411934	3.5024	0.00023055	TPD52L3	0.0247501
1993	9	23690104	23850706	605	73	411934	3.1878	0.00071676	ELAVL2	0.0492395
84885	9	128720869	128724141	8	2	411934	3.2049	0.00067565	ZDHHC12	0.0477913
64215	10	21756548	22003768	451	69	411934	5.3385	4.6847e-08	DNAJC1	3.38954e-05
105376446	10	22225994	22246083	40	12	411934	3.5163	0.00021883	NA	0.0247478
399814	10	122697709	122699822	14	3	411934	3.2776	0.00052343	C10orf120	0.0412223
7166	11	18020537	18040788	52	10	411934	3.3297	0.00043477	TPH1	0.0366995
5553	11	57386787	57390657	6	2	411934	3.9963	3.2165e-05	PRG2	0.00562796
9066	11	61513716	61588396	172	37	411934	3.978	3.4745e-05	SYT7	0.00585832
23625	11	65572349	65574198	4	2	411934	3.245	0.00058717	FAM89B	0.043561
254102	11	65576038	65592650	71	11	411934	3.2887	0.00050317	EHBP1L1	0.0405752
10589	11	65919257	65921577	3	2	411934	3.277	0.00052453	DRAP1	0.0412223
60492	11	83259093	83286407	165	16	411934	3.513	0.00022156	CCDC90B	0.0247501
120425	11	118193727	118225094	65	18	411934	3.3212	0.00044811	JAML	0.0372
5800	12	15322257	15598331	795	56	411934	4.32	7.8023e-06	PTPRO	0.00192686
121275	12	48201772	48205682	17	7	411934	3.1878	0.00071681	OR10AD1	0.0492395
27165	12	56470944	56488414	33	11	411934	3.6019	0.00015796	GLS2	0.0191483
5027	12	121132819	121186551	252	31	411934	3.6296	0.00014193	P2RX7	0.0174759
5025	12	121209861	121234106	83	19	411934	3.8477	5.9605e-05	P2RX4	0.00921245
10645	12	121237692	121298308	226	34	411934	4.0479	2.5845e-05	CAMKK2	0.00479347
51433	12	121308245	121354209	196	27	411934	4.1184	1.9072e-05	ANAPC5	0.00401032
11066	12	123458026	123472362	29	14	411934	4.7636	9.5082e-07	SNRNP35	0.000359895
353116	12	123471362	123533718	109	36	411934	5.5804	1.2e-08	RILPL1	1.41096e-05
10959	12	123584529	123598144	31	13	411934	5.0523	2.1821e-07	TMED2	0.000112421
57696	12	123602092	123620938	38	11	411934	5.9585	1.2728e-09	DDX55	4.72132e-06
1967	12	123621023	123633776	38	14	411934	5.7367	4.8261e-09	EIF2B1	8.13724e-06
2967	12	123633739	123662604	96	12	411934	5.9931	1.0295e-09	GTF2H3	4.72132e-06
79867	12	123671113	123708405	119	15	411934	5.8136	3.0572e-09	TCTN2	5.67019e-06
23545	12	123712318	123761755	183	20	411934	5.8872	1.9639e-09	ATP6V0A2	5.67019e-06
196385	12	123761133	123935720	650	43	411934	4.3717	6.1647e-06	DNAH10	0.00158801
2862	13	49220338	49222377	8	4	411934	3.3512	0.00040229	MLNR	0.0351947
7080	14	36516397	36520225	15	5	411934	3.5838	0.00016931	NKX2-1	0.0202593
26257	14	36580011	36582581	11	3	411934	3.5445	0.0001967	NKX2-8	0.0228012
161357	14	46839623	47675334	2776	121	411934	4.4879	3.5971e-06	MDGA2	0.00100074
161291	14	61277370	61281812	6	4	411934	3.3865	0.00035396	TMEM30B	0.0321913
2530	14	65410592	65744121	1372	108	411934	4.5695	2.444e-06	FUT8	0.000753099
91754	14	75082115	75127075	147	22	411934	3.204	0.00067769	NEK9	0.0477913
440193	14	91271323	91417844	592	62	411934	3.8789	5.2459e-05	CCDC88C	0.0082454
145270	14	93718298	93789035	241	28	411934	3.6569	0.00012766	PRIMA1	0.016329
51676	14	93934153	93976786	133	20	411934	3.4977	0.00023468	ASB2	0.0248721
78990	14	94016095	94048930	112	26	411934	3.7352	9.3772e-05	OTUB2	0.0131757
11001	15	50182196	50236392	195	32	411934	3.5027	0.00023026	SLC27A2	0.0247501
5607	15	67542606	67807117	632	47	411934	3.9484	3.9338e-05	MAP2K5	0.0065143
8554	15	68054234	68191459	520	38	411934	3.3495	0.00040472	PIAS1	0.035241
84894	15	77613024	77820900	544	36	411934	3.7374	9.2979e-05	LINGO1	0.013164
283726	15	82262811	82284927	89	22	411934	3.1899	0.00071152	SAXO2	0.0492395
5619	16	11280836	11281335	5	3	411934	3.5622	0.00018386	PRM1	0.0215826
197370	16	27224994	27268809	151	26	411934	4.5922	2.1931e-06	NSMCE1	0.0007013
3566	16	27313668	27364778	201	31	411934	4.3894	5.6835e-06	IL4R	0.00148467
124446	16	29962030	29973052	20	4	411934	3.6648	0.00012376	TMEM219	0.0160516
9344	16	29973641	29992261	35	9	411934	3.6106	0.00015275	TAOK2	0.0186385
8479	16	29992321	29996096	10	2	411934	3.7321	9.4935e-05	HIRIP3	0.0132388
283899	16	29995690	30005790	19	8	411934	3.9432	4.0196e-05	INO80E	0.00659748
8448	16	30005514	30023280	50	12	411934	3.892	4.9709e-05	DOC2A	0.00787994
146378	16	30023334	30024702	1	1	411934	4.1164	1.9244e-05	C16orf92	0.00401032
83723	16	30024427	30053012	69	15	411934	4.1687	1.5319e-05	TLCD3B	0.0034649
226	16	30053090	30070420	39	15	411934	3.9996	3.172e-05	ALDOA	0.00560296
6911	16	30085793	30091937	12	8	411934	3.5355	0.00020347	TBX6	0.0234395
83719	16	30092314	30096216	13	7	411934	3.4804	0.00025036	YPEL3	0.0259409
79153	16	30104810	30113943	20	13	411934	3.2346	0.00060901	GDPD3	0.0442953
5595	16	30114105	30123309	27	13	411934	4.0138	2.9877e-05	MAPK3	0.00537989
124460	16	50666300	50681353	24	7	411934	3.7895	7.5483e-05	SNX20	0.0110235
81631	16	87392195	87404774	43	12	411934	3.8237	6.5736e-05	MAP1LC3B	0.0100761
2811	17	4932275	4935030	8	4	411934	4.0778	2.2737e-05	GP1BA	0.00448219
8402	17	4937130	4940167	12	5	411934	3.684	0.00011481	SLC25A11	0.0153193
26001	17	4940033	4945222	17	7	411934	3.24	0.00059755	RNF167	0.0438054
6532	17	30194319	30235968	135	20	411934	3.2492	0.00057871	SLC6A4	0.0432796
642	17	30248195	30292166	129	19	411934	3.1975	0.00069304	BLMH	0.0485792
388364	17	30316329	30334076	68	9	411934	3.1949	0.00069934	TMIGD1	0.0485792
104909134	17	45620329	45835828	529	46	411934	3.7858	7.6598e-05	LINC02210-CRHR1	0.0110989
7484	17	46833201	46886775	185	26	411934	3.3851	0.00035581	WNT9B	0.0321913
388394	17	46978156	46979248	5	3	411934	3.3093	0.00046761	RPRML	0.0383751
80221	17	50426158	50474845	129	20	411934	3.502	0.00023086	ACSF2	0.0247501
1630	18	52340172	53535903	3625	193	411934	3.3205	0.00044928	DCC	0.0372
79839	18	68715254	69171081	2515	112	411934	3.7417	9.1388e-05	CCDC102B	0.0130383
84167	19	16496311	16521369	73	24	411934	3.3856	0.00035516	C19orf44	0.0321913
79939	19	16549837	16572382	74	20	411934	3.4013	0.0003353	SLC35E1	0.0307862
9441	19	16574907	16628204	201	29	411934	3.344	0.00041284	MED26	0.0356137
148103	19	34758074	34773229	39	15	411934	3.6987	0.00010835	ZNF599	0.0149968
9825	20	49903391	49915543	52	5	411934	3.4637	0.00026636	SPATA2	0.0269955
81928	20	62388630	62407283	82	14	411934	3.4222	0.00031061	CABLES2	0.0298491
140893	20	62410237	62427680	82	15	411934	3.629	0.00014228	RBBP8NL	0.0174759
255349	22	24934773	24939347	16	6	411934	4.5842	2.2781e-06	LHFPL7	0.000716134
150350	22	39743044	39893806	468	51	411934	3.2746	0.00052913	ENTHD1	0.0414083
150365	22	41699501	41799456	255	26	411934	3.23	0.00061897	MEI1	0.0447502
79879	22	41800622	41832164	117	12	411934	3.2295	0.00062009	CCDC134	0.0447502
6721	22	41833079	41907308	219	42	411934	3.224	0.00063215	SREBF2	0.0452683
440829	22	41909533	41915093	16	5	411934	3.4093	0.00032567	SHISA8	0.0303528
79019	22	41927763	41947164	65	13	411934	3.4739	0.00025648	CENPM	0.026137
4668	22	42058334	42070871	39	9	411934	3.3684	0.00037808	NAGA	0.0338756
150368	22	42074251	42079438	19	5	411934	3.6718	0.00012041	PHETA2	0.0157545
4700	22	42085526	42090884	6	2	411934	3.5089	0.000225	NDUFA6	0.0247501

## Sheet: Table S3
snp	SNP.PP.H4
rs1065356	2.59924e-12
rs10947341	1.39267e-38
rs693906	8.38157e-37
rs113547322	1.70056e-28
rs2523535	3.47527e-20
rs1625138	5.63407e-20
rs3130376	2.86641e-18
rs1264423	5.27414e-18
rs9273057	9.06651e-18
rs3131783	9.94171e-18
rs2516500	1.02017e-17
rs3131638	2.07103e-16
rs3094176	1.96052e-14
rs34962275	9.12215e-12
rs4706020	1.03765e-11
rs9273082	1.71652e-11
rs4090415	9.71865e-11
rs9267133	3.37007e-10
rs62158160	1.70572e-06
rs720831	7.76005e-06
rs17190491	3.5149e-05
rs35741362	4.22512e-05
rs7035413	0.000267909
rs7831557	0.000311194
rs1612986	0.00199398
rs434448	0.00679766
rs11012726	0.00992241
rs6785384	0.034915
rs17417336	0.0408652
rs7953929	0.0457373
rs12212404	0.108204
rs11682175	0.174781
rs868754	0.237908
rs11250117	0.283792
rs7720458	0.28501
rs205024	0.522401
rs13107325	0.926855
rs6939576	0.967884

## Sheet: Table S4
SNP	effect_allele	other_allele	eaf	beta	se	pval
rs1229762	C	T	0.335499	-0.00723933	0.00101656	1e-12
rs12518468	T	C	0.671544	-0.00588504	0.00102098	8.5e-09
rs12567114	G	A	0.7246	0.00632465	0.00107682	4.1e-09
rs12661667	C	T	0.736505	-0.00602193	0.00108717	2.8e-08
rs12963463	C	T	0.299425	0.00711437	0.0010601	1.9e-11
rs1380703	A	G	0.616469	-0.00676427	0.0010046	1.6e-11
rs1607227	G	T	0.704938	0.0063693	0.00105472	1.5e-09
rs17005118	G	A	0.735064	-0.00648249	0.00108701	2.5e-09
rs17388803	A	C	0.894352	-0.00982621	0.00158706	6.5e-10
rs2014830	C	T	0.698128	0.00578646	0.00105038	2.7e-08
rs205024	C	T	0.616724	0.00551041	0.000986026	2.7e-08
rs2820313	A	G	0.658888	-0.00600641	0.00101025	2.3e-09
rs2863957	C	A	0.781508	0.0101896	0.0011609	2.6e-18
rs3776864	A	C	0.66721	0.00572403	0.00101927	1.7e-08
rs4585442	A	G	0.688977	-0.00634685	0.00103625	8.1e-10
rs5757675	G	T	0.259528	0.00645515	0.00109902	2.7e-09
rs59779556	T	G	0.553827	0.00549133	0.000965961	2e-08
rs60882754	A	T	0.938985	0.011304	0.00200145	1.8e-08
rs7524118	T	C	0.291624	-0.0057622	0.00105376	4.9e-08
rs7939345	T	G	0.207569	0.00649836	0.0011818	4e-08
rs9321171	C	T	0.540122	0.00535425	0.000966062	4.2e-08

## Sheet: Table S5
exposure	id.outcome	method	nsnp	b	se	pval	OR	lower_CI	upper_CI
Nightly short sleep	Asthma	MR Egger (bootstrap)	21	0.415293078522007	0.966841089231476	0.343	1.51481463527531	0.227702470453832	10.0774636949296
Nightly short sleep	Asthma	Simple mode	21	1.38942471272449	0.689550194771093	0.0575487358011377	4.01254102508651	1.03863394049147	15.5016
Nightly short sleep	Asthma	Inverse variance weighted	21	1.09299193979804	0.312118037773887	0.000462031946744565	2.98318624722781	1.61808052521186	5.49997360884368
Nightly short sleep	Asthma	Weighted mode	21	1.34988037003872	0.698361959454681	0.0675301220188598	3.85696409463143	0.981268584455431	15.160142964866
Nightly short sleep	Asthma	Weighted median	21	1.18220745838808	0.395938404730336	0.00282803527896938	3.26156603343471	1.50105498633754	7.08689094488835

## Sheet: Table S6
exposure	outcome	snp_r2.exposure	snp_r2.outcome	correct_causal_direction	steiger_pval
Nightly short sleep	ASTHMA	0.0018229625299858	9.42685813582069e-05	TRUE	2.5284619617762e-42

## Sheet: Table S7
METHOD	THETA	SE	P-VALUE
MA-BIC	0.9302	0.2806	0.0009
BIC	0.9272	0.2797	0.0009
MA-AIC	1.1541	0.3517	0.001
AIC	0.9685	0.2966	0.0011
